# Supplementary material for: Effects of New Mutations in BMPRIB, GDF9, BMP15, LEPR, and B4GALNT2 Genes on Litter Size in Sheep
Source: Vet Sci. 2023 Mar 28;10(4):258. doi: 10.3390/vetsci10040258 (PMC10141719; doi:10.3390/vetsci10040258)
Supplement: Supplementary file 1 [file vetsci-10-00258-s001.zip]

Archive with 11 entries (10 files):
- vetsci-2219749-supplementary/Supplementary Materials Table S1-S10/
- vetsci-2219749-supplementary/Supplementary Materials Table S1-S10/Table S1. two mutations of BMPR1B in eight sheep populations..pdf
- vetsci-2219749-supplementary/Supplementary Materials Table S1-S10/Table S10. B4GALNT2 variant among eight sheep populations..pdf
- vetsci-2219749-supplementary/Supplementary Materials Table S1-S10/Table S2. six mutations of GDF9 in eight sheep populations..pdf
- vetsci-2219749-supplementary/Supplementary Materials Table S1-S10/Table S3. three mutations of BMP15 in eight sheep populations..pdf
- vetsci-2219749-supplementary/Supplementary Materials Table S1-S10/Table S4. three mutations of LEPR in eight sheep populations..pdf
- vetsci-2219749-supplementary/Supplementary Materials Table S1-S10/Table S5. six mutations of B4GALNT2 in eight sheep populations..pdf
- vetsci-2219749-supplementary/Supplementary Materials Table S1-S10/Table S6. BMPR1B variant among eight sheep populations..pdf
- vetsci-2219749-supplementary/Supplementary Materials Table S1-S10/Table S7. GDF9 variant among eight sheep populations..pdf
- vetsci-2219749-supplementary/Supplementary Materials Table S1-S10/Table S8. BMP15 variant among eight sheep populations..pdf
- vetsci-2219749-supplementary/Supplementary Materials Table S1-S10/Table S9. LEPR variant among eight sheep populations..pdf
